# Supplementary material for: Utilization of SARS-CoV-2 Wastewater Surveillance in Africa—A Rapid Review
Source: Int J Environ Res Public Health. 2022 Jan 15;19(2):969. doi: 10.3390/ijerph19020969 (PMC8775514; doi:10.3390/ijerph19020969)
Supplement: Supplementary file 1 [file ijerph-19-00969-s001.zip]

Archive with 1 entries (1 files):
- ijerph-1545578-supplementary.xlsx
