# Supplementary material for: Utilization of SARS-CoV-2 Wastewater Surveillance in Africa—A Rapid Review
Source: Int J Environ Res Public Health. 2022 Jan 15;19(2):969. doi: 10.3390/ijerph19020969 (PMC8775514; doi:10.3390/ijerph19020969)
Supplement: Supplementary file 1 [file ijerph-19-00969-s001.zip › ijerph-1545578-supplementary.xlsx]

## Sheet: Sheet1
Table S1: Characteristics of included studies.
Author, Year	Title	Study design	Country	Aim of study	SARS-COV-2 Extracted from	Extraction and testing methodology	Key findings
Masindi, 2021	Systematic assessment of SARS-CoV-2 virus in wastewater, rivers and drinking water – A catchment-wide appraisal	Cross-sectional study	South Africa	Evaluating the temporospatial migration and attenuation of the SARS-CoV-2 virus using the polymerase chain reaction (PCR) in municipal wastewater, the receiving environment, and drinking water in the South African setting.	Drinking water (tap water). Surface water (river, canal, and dam water). Untreated and treated municipal wastewater.	For both water and wastewater matrices, samples were collected using sterilised SCHOTT DURAN® laboratory glass bottles (1 L volume). Genomic RNA was extracted from the collected samples or isolates using the NucleoMag DNA/RNA water kit (Macherey-Nagel, Germany). The extracted genomic RNA was then measured using the real-time quantitative reverse transcription polymerase chain reaction (RT-qPCR) t…	The study identified SARS-CoV-2 viral RNA in raw wastewater influent but was below the detection limit in the latter treatment stages. The probability of SARS-CoV-2 virus transportation in water catchments, in the eventuality that the virus remains infective in wastewater, appears to be low in the South African setting. Catchment-wide monitoring gives a snapshot of the catchment in relation to co…
Johnson, 2021	Qualitative and quantitative detection of SARS-CoV-2 RNA in untreated wastewater in Western Cape Province, South Africa	Proof of concept	South Africa	To investage the potential of SARS-CoV-2 RNA surveillance in untreated wastewater as the basis for a system to monitor COVID-19 in the population, an early warning system for early transmission, and a monitoring system to assess the effectiveness of interventions.	Untreated wastewater influent from 4 wastewater treatment plants (WWTPs)	SARS-CoV-2 viral RNA extracted from the wastewater samples using the RNeasy PowerSoil Kit ( Qiagen, Germany) as per manufacturer's instructions. Total RNA was measured by spectrophotometry using a NanoDrop Spectrophotometer (ThermoFisher Scientific, USA). The N-gene primer/probe was used to assess the presence of SARS CoV-2 viral titres. Probes purchased from Whitehead Scientific (2019-nCov CDC E…	Qualitative and quantitative detection of SARS-CoV-2 viral RNA from wastewater influent samples can be used as a surveillance tool in the current SA context. Epidemiological waste surveillance (EWS) has potential to monitor the status and trends of COVID-19 mass infections in South Africa that could facilitate identificationof hotspots for evidence-informed interventions. There is room for interd…
Ferraro,2021	A State-of-the-Art Scoping Review on SARS-CoV-2 in Sewage Focusing on the Potential of Wastewater Surveillance for the Monitoring of the COVID-19 Pandemic	Review	26 Countries with one article from South Africa	To summarise existing research evidence regarding the potential of wastewater surveillance :(i) as an early warning system capable of predicting COVID-19 outbreaks days or weeks before clinical cases; (ii) as a tool capable of establishing trends in current outbreaks; (iii) estimating the prevalence of infections; and (iv) studying SARS-CoV-2 genetic diversity	N/A	N/A	Wastewater surveillance is a cost-effective, rapid, and reliable source of information on the spread of SARS-CoV-2 and its variants in the population. Wastewater surveillance can enhance genomic and epidemiologic surveiilance with independent and complimentary data to inform public health decision-making during ongoing pandemic.
Street, 2021	Spatial and Temporal Trends of SARS-CoV-2 RNA from Wastewater Treatment Plants over 6 Weeks in Cape Town, South Africa	Cross-sectional study	South Africa	To monitor SARS-Cov-2 RNA in the wastewater of the City of Cape Town's wastewater treatment plants dring the peak of the epidemic in South Africa.	Untreated influent wastewater grab sample from 23 WWTPs	RNA extraction using the Qiagen RNeasy® PowerSoil® Kit as per manufacuturer's instructions (Qiagen, Hilden, Germany). The N-gene primer/probe assays used to assess the presence of SARS CoV-2 viral titres. Probes purchased from Whitehead Scientific ( Integrated DNA Technologies, Coralville, USA). One-step RT-qPCR used for qualitative and quantitative detection of SARS-CoV-2 viral RNA.	SARS-CoV-2 RNA was detected from the wastewater of the municipal WWTPs. There was an overall decrease in the amount of detected viral RNA over the study period, associated to a declining number of newly identified COVID-19 cases.(similiar finding to Jmii, 2020 study) Ongoing wastewater surveillance is a cost-effective early warning system that can guide public health responses.
Amahmid, 2021	Occurrence of SARS-CoV-2 in excreta, sewage, and environment: epidemiological significance and potential risks	Review	Morocco	To explore the potential use of the wastewater-based epidemiology approach to report on the situation of current and eventual future SARS-CoV-2 outbreaks.	N/A	N/A	The occurence of SARS-CoV-2 in the environment poses public health risks at sites of sewage products disposal and reuse, especially in low-income countries with inadequate sanitation, where direct discharge and reuse of raw sewage are common practices.
Achak, 2020	SARS-CoV-2 in hospital wastewater during outbreak of COVID-19: A review on detection, survival and disinfection technologies.	Review	Morocco	To describe the knowledge of the detection and survival of SARS-CoV-2 in wastewater and hospital wastewater to understand the different routes for SARS-CoV-2 transmission. The review also aimed at discussing the use of disinfectants and disinfection technologies used for coronavirus inactivation in hospital wastewater.	N/A	N/A	The discharge of hospital wastewater into the municipal collector or directly into surface water without any treatement represent a risk for public and environmental health, and allows a rapid outbreak of COVID-19. Fecal-oral transmission is considered also as a potential route for SARS-CoV-2 transmission. Chlorine-based disinfectants are commonly used and economic solutions for SARS-CoV-2 deacti…
Jmii, 2021	Detection of SARS-CoV-2 in the sewerage system in Tunisia: a promising tool to confront COVID-19 pandemic.	Cross-sectional study	Tunisia	To examine the use of wasterwater to monitor SARS-CoV-2 in Tunisia as way of backing up effortsof health authorities to monitor spread, identifying hotspots, and pandemic management in the involved regions. To explore the efficacy of the treatments used in the studied WWTPs against SARS-CoV-2 particularly when wastewater effluents are reused for agriculture.	Untreated wastewater influent from 3 WWTPs	The RNA was extracted using the Rneasy PowerWater Kit (Qiagen). First period of the study, qualitative analysis for SARS-CoV-2 RNA presence in wastewater done using RT-PCR (Allplex 2019-nCoV kit). Second period of the study, quantitative analysis for SARS-CoV-2 RNA done through a QuantiTect virus kit (Qiagen, Hilden , Germany) that enables one-step RT-qPCR.	SARS-CoV-2 RNA was detected in raw and treated wastewater collected from different municipalities in Tunisia. Detection of SARS-CoV-2 genetic materials was combined with a rapid increase in the number of COVID-19 cases in the studied region. ( similar finding with Street, 2021 study)
Tetteh, 2020	Fate of COVID-19 occurrences in wastewater systems: emerging detection and treatment technologies—a review	Review	South Africa	To discuss the cutting-edge state of the COVID-19 virus in terms of its fate, occurrence and removal from wastewater together with inter-disciplinary and technological procedures as a roadmap for water and wastewater sectors to sign up for the combat against COVID-19 and the future water crisis.	N/A	N/A	Integrating magnetic biosensor diagnostics into wastewater treatment systems, via wastewater-based epidemiology (WBE) could be a possible way to investigate the spread of COVID-19 in communities around the globe for health policy development and to minimize the diagnostic cost of testing.
